# Supplementary material for: Exosome-Mediated Delivery of Inducible miR-423-5p Enhances Resistance of MRC-5 Cells to Rabies Virus Infection
Source: Int J Mol Sci. 2019 Mar 27;20(7):1537. doi: 10.3390/ijms20071537 (PMC6479321; doi:10.3390/ijms20071537)
Supplement: Supplementary file 1 [file ijms-20-01537-s001.zip]

Archive with 3 entries (3 files):
- Table S1.xlsx
- Figure S1.tif
- Figure S2.tif
