# Supplementary material for: Exosome-Mediated Delivery of Inducible miR-423-5p Enhances Resistance of MRC-5 Cells to Rabies Virus Infection
Source: Int J Mol Sci. 2019 Mar 27;20(7):1537. doi: 10.3390/ijms20071537 (PMC6479321; doi:10.3390/ijms20071537)
Supplement: Supplementary file 1 [file ijms-20-01537-s001.zip › Table S1.xlsx]

## Sheet: Sheet1
miRNA id	Count(Mock-Exo)	Count(RABV-Exo)	TPM(Mock-Exo)	TPM(RABV-Exo)	log2 Ratio(RABV-Exo/Mock-Exo)	Up-Down-Regulation(RABV-Exo/Mock-Ex)	P-value	FDR
hsa-miR-19a-3p	0	18	0.001	1.19	10.2167	Up	6.2763e-09	2.2504e-08
hsa-miR-18b-5p	0	13	0.001	0.86	9.74819	Up	1.08498e-06	3.22756e-06
hsa-miR-6824-3p	0	12	0.001	0.79	9.62571	Up	3.04064e-06	8.76857e-06
hsa-miR-365b-3p	0	11	0.001	0.73	9.51175	Up	8.52134e-06	2.36342e-05
hsa-miR-548aq-3p	0	10	0.001	0.66	9.36632	Up	2.3881e-05	6.32578e-05
hsa-miR-1226-3p	0	9	0.001	0.59	9.20457	Up	6.6926e-05	0.000169654
hsa-miR-378i	1	102	0.04	6.73	7.39446	Up	1.07578e-44	7.40484e-44
hsa-miR-374c-3p	3	83	0.11	5.48	5.6386	Up	1.46615e-33	9.09593e-33
hsa-miR-1185-1-3p	1	30	0.04	1.98	5.62936	Up	5.5992e-13	2.3057e-12
hsa-miR-4532	416	5019	15.23	331.13	4.44241	Up	0	0
hsa-miR-299-3p	6	68	0.22	4.49	4.35114	Up	3.93952e-24	2.11078e-23
hsa-miR-377-3p	26	290	0.95	19.13	4.33177	Up	1.1711e-97	1.22706e-96
hsa-miR-301b-3p	11	122	0.4	8.05	4.33092	Up	6.03248e-42	4.09254e-41
hsa-let-7i-3p	6	67	0.22	4.42	4.32847	Up	1.01644e-23	5.41528e-23
hsa-miR-744-3p	1	10	0.04	0.66	4.04439	Up	0.000192837	0.000472324
hsa-miR-412-5p	7	65	0.26	4.29	4.04439	Up	4.562e-22	2.36372e-21
hsa-miR-153-3p	5	43	0.18	2.84	3.97982	Up	9.08492e-15	4.13869e-14
hsa-miR-3529-3p	800	6292	29.28	415.12	3.82554	Up	0	0
hsa-miR-4636	2	13	0.07	0.86	3.61891	Up	5.79814e-05	0.000148175
hsa-miR-142-5p	69	453	2.53	29.89	3.56245	Up	1.7107e-129	1.9916e-128
hsa-miR-15b-3p	2	12	0.07	0.79	3.49643	Up	0.000142927	0.000359413
hsa-miR-7704	83	509	3.04	33.58	3.46546	Up	1.37057e-141	1.70059e-140
hsa-miR-374a-5p	62	373	2.27	24.61	3.43848	Up	1.77462e-103	1.96878e-102
hsa-miR-641	4	24	0.15	1.58	3.39689	Up	5.74374e-08	1.86771e-07
hsa-miR-409-3p	22	124	0.81	8.18	3.33611	Up	1.25061e-34	7.86216e-34
hsa-miR-598-3p	5	27	0.18	1.78	3.30581	Up	1.69606e-08	5.79489e-08
hsa-miR-20a-5p	97	531	3.55	35.03	3.3027	Up	5.68642e-141	6.96402e-140
hsa-miR-101-3p	3	16	0.11	1.06	3.26849	Up	1.64168e-05	4.38557e-05
hsa-miR-221-5p	5	26	0.18	1.72	3.25634	Up	4.0475e-08	1.33923e-07
hsa-miR-18a-5p	23	119	0.84	7.85	3.22423	Up	3.83288e-32	2.31693e-31
hsa-miR-29b-3p	214	1063	7.83	70.13	3.16295	Up	2.48698e-268	4.11442e-267
hsa-miR-204-5p	23	114	0.84	7.52	3.16227	Up	2.73332e-30	1.59106e-29
hsa-miR-30d-3p	12	59	0.44	3.89	3.14419	Up	2.42336e-16	1.14261e-15
hsa-miR-138-5p	82	378	3	24.94	3.05543	Up	2.72554e-93	2.70546e-92
hsa-miR-19b-3p	93	420	3.4	27.71	3.0268	Up	2.0858e-102	2.26082e-101
hsa-miR-455-5p	26	117	0.95	7.72	3.0226	Up	1.07451e-29	6.21634e-29
hsa-miR-493-3p	444	1993	16.25	131.49	3.01644	Up	0	0
hsa-miR-423-5p	4	18	0.15	1.19	2.98793	Up	1.06538e-05	2.90362e-05
hsa-miR-301a-3p	32	135	1.17	8.91	2.92892	Up	6.0318e-33	3.66967e-32
hsa-miR-382-3p	7	30	0.26	1.98	2.92892	Up	1.74348e-08	5.9354e-08
hsa-miR-376b-3p	507	2131	18.56	140.59	2.92123	Up	0	0
hsa-miR-142-3p	190	795	6.95	52.45	2.91586	Up	1.2046e-184	1.80308e-183
hsa-miR-17-5p	48	200	1.76	13.2	2.90689	Up	1.05524e-47	7.53858e-47
hsa-miR-199b-5p	55	226	2.01	14.91	2.89101	Up	2.74458e-53	2.12143e-52
hsa-miR-140-5p	143	573	5.23	37.8	2.8535	Up	1.64613e-130	1.94037e-129
hsa-miR-421	6	24	0.22	1.58	2.84435	Up	7.71316e-07	2.33875e-06
hsa-miR-200a-3p	4	16	0.15	1.06	2.82103	Up	5.72862e-05	0.000146796
hsa-miR-335-5p	80	312	2.93	20.58	2.81227	Up	7.83804e-71	6.71934e-70
hsa-miR-148a-3p	69	266	2.53	17.55	2.79426	Up	2.95158e-60	2.4203e-59
hsa-miR-32-5p	59	226	2.16	14.91	2.78718	Up	2.84868e-51	2.13199e-50
hsa-miR-660-5p	69	264	2.53	17.42	2.78354	Up	1.46451e-59	1.19055e-58
hsa-miR-340-3p	9	34	0.33	2.24	2.76296	Up	6.69844e-09	2.35695e-08
hsa-miR-137	16	60	0.59	3.96	2.74671	Up	1.36812e-14	6.1144e-14
hsa-miR-423-3p	449	1625	16.43	107.21	2.70604	Up	0	0
hsa-miR-222-3p	1704	6165	62.37	406.74	2.70518	Up	0	0
hsa-miR-485-5p	127	459	4.65	30.28	2.70306	Up	7.9648e-99	8.43911e-98
hsa-miR-144-3p	113	406	4.14	26.79	2.69399	Up	2.57294e-87	2.50132e-86
hsa-miR-28-3p	17	60	0.62	3.96	2.67516	Up	4.07916e-14	1.77265e-13
hsa-miR-184	9	31	0.33	2.05	2.63509	Up	7.38856e-08	2.37796e-07
hsa-miR-181d-5p	30	102	1.1	6.73	2.6131	Up	1.91407e-22	1.00836e-21
hsa-miR-7-5p	572	1939	20.94	127.93	2.61102	Up	0	0
hsa-miR-340-5p	29	98	1.06	6.47	2.6097	Up	1.51657e-21	7.68886e-21
hsa-miR-223-5p	24	81	0.88	5.34	2.60126	Up	4.64544e-18	2.25807e-17
hsa-miR-495-3p	19	63	0.7	4.16	2.57116	Up	3.16136e-14	1.38659e-13
hsa-miR-199a-5p	257	844	9.41	55.68	2.56489	Up	2.17828e-169	3.1123e-168
hsa-miR-26b-5p	2215	7031	81.07	463.88	2.51651	Up	0	0
hsa-miR-24-1-5p	7	22	0.26	1.45	2.47947	Up	1.1184e-05	3.03934e-05
hsa-miR-155-5p	701	2163	25.66	142.71	2.47549	Up	0	0
hsa-miR-374a-3p	22	68	0.81	4.49	2.47072	Up	1.35759e-14	6.09623e-14
hsa-miR-493-5p	62	189	2.27	12.47	2.4577	Up	1.98063e-37	1.29704e-36
hsa-miR-136-5p	58	176	2.12	11.61	2.45323	Up	7.344e-35	4.67932e-34
hsa-miR-574-5p	122	368	4.47	24.28	2.44142	Up	1.07867e-70	9.08198e-70
hsa-miR-671-5p	9	27	0.33	1.78	2.43134	Up	1.6566e-06	4.85147e-06
hsa-miR-24-2-5p	23	68	0.84	4.49	2.41825	Up	3.52584e-14	1.53929e-13
hsa-miR-656-3p	55	161	2.01	10.62	2.40152	Up	3.09306e-31	1.82297e-30
hsa-miR-769-5p	15	44	0.55	2.9	2.39855	Up	1.25111e-09	4.68173e-09
hsa-miR-21-5p	269329	771014	9858.16	50868.3	2.36738	Up	0	0
hsa-miR-106b-3p	6	17	0.22	1.12	2.34792	Up	0.00020149	0.000492241
hsa-miR-148b-3p	13	37	0.48	2.44	2.34577	Up	3.69146e-08	1.22572e-07
hsa-miR-941	95	267	3.48	17.62	2.34005	Up	3.50494e-49	2.56214e-48
hsa-miR-4634	1527	4286	55.89	282.77	2.33897	Up	0	0
hsa-miR-221-3p	611	1695	22.36	111.83	2.32232	Up	5.02018e-299	8.60733e-298
hsa-miR-330-3p	8	22	0.29	1.45	2.32193	Up	2.86234e-05	7.45632e-05
hsa-miR-548d-5p	14	38	0.51	2.51	2.29912	Up	4.32414e-08	1.42576e-07
hsa-miR-181a-5p	9550	25981	349.56	1714.12	2.29386	Up	0	0
hsa-miR-496	96	260	3.51	17.15	2.28867	Up	1.34503e-46	9.46537e-46
hsa-miR-383-5p	30	80	1.1	5.28	2.26303	Up	2.8611e-15	1.32256e-14
hsa-miR-30e-5p	9	24	0.33	1.58	2.25939	Up	1.57233e-05	4.22425e-05
hsa-miR-34a-5p	8350	22102	305.63	1458.2	2.25433	Up	0	0
hsa-miR-139-5p	317	836	11.6	55.16	2.2495	Up	1.25295e-142	1.57538e-141
hsa-miR-223-3p	502	1303	18.37	85.97	2.22648	Up	2.9349e-218	4.69087e-217
hsa-miR-26a-5p	15272	39057	559	2576.82	2.20467	Up	0	0
hsa-miR-181a-2-3p	46	117	1.68	7.72	2.20014	Up	7.64696e-21	3.83568e-20
hsa-miR-1296-5p	17	43	0.62	2.84	2.19555	Up	1.51498e-08	5.19501e-08
hsa-miR-362-5p	7	18	0.26	1.19	2.19438	Up	0.000231064	0.000561581
hsa-miR-154-3p	49	124	1.79	8.18	2.19214	Up	6.60474e-22	3.36663e-21
hsa-miR-1185-5p	44	110	1.61	7.26	2.17291	Up	2.01982e-19	1.00777e-18
hsa-miR-191-5p	1678	4175	61.42	275.45	2.16501	Up	0	0
hsa-miR-127-3p	20775	50655	760.42	3342	2.13584	Up	0	0
hsa-miR-122-5p	217	528	7.94	34.84	2.13353	Up	8.31684e-85	7.922e-84
hsa-miR-619-5p	26	63	0.95	4.16	2.13058	Up	1.75741e-11	7.0822e-11
hsa-miR-1973	91	220	3.33	14.51	2.12345	Up	3.56362e-36	2.30171e-35
hsa-miR-4488	62	149	2.27	9.83	2.1145	Up	6.57226e-25	3.58245e-24
hsa-miR-1277-3p	15	36	0.55	2.38	2.11346	Up	4.19502e-07	1.29278e-06
hsa-miR-487a-3p	72	173	2.64	11.41	2.11169	Up	1.1839e-28	6.72541e-28
hsa-miR-758-3p	18	43	0.66	2.84	2.10535	Up	3.40752e-08	1.13544e-07
hsa-miR-10a-5p	1349	3218	49.38	212.31	2.10417	Up	0	0
hsa-miR-29a-3p	4348	10365	159.15	683.84	2.10327	Up	0	0
hsa-miR-126-3p	10932	25922	400.14	1710.22	2.09561	Up	0	0
hsa-miR-31-3p	260	613	9.52	40.44	2.08675	Up	2.05624e-95	2.10765e-94
hsa-miR-29c-3p	44	103	1.61	6.8	2.07847	Up	2.55188e-17	1.22153e-16
hsa-miR-130a-3p	145	334	5.31	22.04	2.05334	Up	1.01273e-51	7.70163e-51
hsa-miR-27b-5p	17	39	0.62	2.57	2.05143	Up	2.49176e-07	7.80641e-07
hsa-miR-376a-3p	3036	6765	111.13	446.33	2.00586	Up	0	0
hsa-miR-17-3p	9	20	0.33	1.32	2	Up	0.000275398	0.000665898
hsa-miR-149-5p	123	272	4.5	17.95	1.99599	Up	7.292e-41	4.87685e-40
hsa-miR-130b-3p	17	37	0.62	2.44	1.97654	Up	9.70348e-07	2.93281e-06
hsa-miR-30a-5p	87	189	3.18	12.47	1.97136	Up	1.9775e-28	1.11664e-27
hsa-miR-450a-5p	106	230	3.88	15.17	1.96709	Up	3.4037e-34	2.12562e-33
hsa-miR-99b-3p	29	62	1.06	4.09	1.94804	Up	3.32474e-10	1.27448e-09
hsa-miR-451a	34001	72623	1244.53	4791.36	1.94483	Up	0	0
hsa-miR-192-5p	158	337	5.78	22.23	1.94337	Up	1.81355e-48	1.30548e-47
hsa-miR-197-3p	25	53	0.92	3.5	1.92765	Up	7.2965e-09	2.55784e-08
hsa-miR-381-3p	278	586	10.18	38.66	1.9251	Up	6.12342e-82	5.66116e-81
hsa-miR-6087	42	87	1.54	5.74	1.89812	Up	2.46448e-13	1.0193e-12
hsa-miR-374b-3p	13	27	0.48	1.78	1.89077	Up	4.40214e-05	0.000113421
hsa-let-7g-5p	5807	11894	212.55	784.72	1.88438	Up	0	0
hsa-miR-487b-3p	590	1202	21.6	79.3	1.87629	Up	3.68936e-160	4.90009e-159
hsa-miR-16-5p	3411	6910	124.85	455.89	1.86849	Up	0	0
hsa-miR-542-5p	543	1094	19.88	72.18	1.86028	Up	3.27316e-144	4.17107e-143
hsa-miR-370-3p	106	213	3.88	14.05	1.85644	Up	1.90426e-29	1.09495e-28
hsa-miR-543	15	30	0.55	1.98	1.848	Up	2.43982e-05	6.39097e-05
hsa-miR-103a-3p	315	616	11.53	40.64	1.81751	Up	1.98264e-79	1.7806e-78
hsa-miR-125a-5p	143	279	5.23	18.41	1.81561	Up	7.2513e-37	4.71585e-36
hsa-miR-30d-5p	305	586	11.16	38.66	1.7925	Up	3.57388e-74	3.12053e-73
hsa-miR-655-3p	13	25	0.48	1.65	1.78136	Up	0.000163005	0.000405577
hsa-miR-98-5p	1770	3362	64.79	221.81	1.77548	Up	0	0
hsa-miR-126-5p	131	248	4.79	16.36	1.77208	Up	6.87714e-32	4.07871e-31
hsa-miR-125b-5p	627	1183	22.95	78.05	1.7659	Up	1.07616e-144	1.39016e-143
hsa-miR-889-5p	19	36	0.7	2.38	1.76553	Up	7.32512e-06	2.06814e-05
hsa-let-7i-5p	11383	21453	416.65	1415.38	1.76428	Up	0	0
hsa-miR-1307-5p	18	34	0.66	2.24	1.76296	Up	1.3604e-05	3.6653e-05
hsa-miR-10b-5p	109	202	3.99	13.33	1.74022	Up	1.14637e-25	6.28504e-25
hsa-miR-342-3p	31	57	1.13	3.76	1.73441	Up	3.01664e-08	1.01596e-07
hsa-miR-328-3p	31	57	1.13	3.76	1.73441	Up	3.01664e-08	1.01235e-07
hsa-miR-490-3p	41	73	1.5	4.82	1.68407	Up	7.95226e-10	3.01164e-09
hsa-miR-1468-5p	72	128	2.64	8.44	1.67671	Up	4.38104e-16	2.04521e-15
hsa-miR-100-5p	53750	94990	1967.39	6267.04	1.6715	Up	0	0
hsa-miR-654-3p	22	39	0.81	2.57	1.66577	Up	7.3559e-06	2.07063e-05
hsa-miR-335-3p	20	35	0.73	2.31	1.66192	Up	2.51588e-05	6.57195e-05
hsa-miR-24-3p	15505	26540	567.52	1751	1.62544	Up	0	0
hsa-miR-3613-5p	30	51	1.1	3.36	1.61096	Up	6.09168e-07	1.85305e-06
hsa-miR-369-3p	257	432	9.41	28.5	1.5987	Up	6.0008e-47	4.2547e-46
hsa-miR-23b-3p	890	1485	32.58	97.97	1.58835	Up	3.1694e-155	4.15103e-154
hsa-miR-455-3p	936	1560	34.26	102.92	1.58693	Up	1.02717e-162	1.38375e-161
hsa-miR-376c-3p	2075	3438	75.95	226.82	1.57843	Up	0	0
hsa-miR-22-3p	11718	19389	428.91	1279.2	1.57649	Up	0	0
hsa-miR-532-5p	469	773	17.17	51	1.57061	Up	2.06944e-80	1.87642e-79
hsa-miR-411-3p	45	74	1.65	4.88	1.56442	Up	4.291e-09	1.56232e-08
hsa-miR-574-3p	90	147	3.29	9.7	1.5599	Up	1.82275e-16	8.63743e-16
hsa-miR-25-3p	581	935	21.27	61.69	1.53622	Up	1.00032e-93	1.00352e-92
hsa-miR-28-5p	317	502	11.6	33.12	1.51358	Up	4.69646e-50	3.45997e-49
hsa-miR-339-3p	19	30	0.7	1.98	1.50007	Up	0.000271928	0.000659198
hsa-miR-30e-3p	560	872	20.5	57.53	1.48869	Up	1.56423e-83	1.47507e-82
hsa-miR-181a-3p	214	333	7.83	21.97	1.48845	Up	5.59426e-33	3.42558e-32
hsa-miR-196b-5p	48	74	1.76	4.88	1.47131	Up	2.06228e-08	6.97036e-08
hsa-miR-3960	43	64	1.57	4.22	1.42648	Up	3.83178e-07	1.19253e-06
hsa-miR-425-5p	157	233	5.75	15.37	1.41848	Up	4.8471e-22	2.49771e-21
hsa-miR-654-5p	28	41	1.02	2.71	1.40972	Up	5.90932e-05	0.000150608
hsa-let-7a-5p	26602	39081	973.7	2578.4	1.40493	Up	0	0
hsa-miR-150-5p	128	188	4.69	12.4	1.40268	Up	8.00818e-18	3.85292e-17
hsa-miR-15b-5p	1011	1478	37.01	97.51	1.39764	Up	2.3581e-127	2.71181e-126
hsa-let-7f-5p	11844	17284	433.52	1140.33	1.39528	Up	0	0
hsa-miR-5701	24	35	0.88	2.31	1.39232	Up	0.000214764	0.000523314
hsa-miR-30a-3p	675	967	24.71	63.8	1.36846	Up	2.5037e-81	2.29222e-80
hsa-miR-7-1-3p	100	143	3.66	9.43	1.36541	Up	2.12938e-13	8.84584e-13
hsa-miR-431-5p	438	626	16.03	41.3	1.36537	Up	4.17832e-53	3.20338e-52
hsa-miR-125b-1-3p	549	771	20.09	50.87	1.34034	Up	3.8133e-63	3.15434e-62
hsa-miR-495-5p	28	39	1.02	2.57	1.3332	Up	0.000169691	0.000421102
hsa-let-7a-3p	47	65	1.72	4.29	1.31857	Up	1.45521e-06	4.28833e-06
hsa-miR-424-3p	160	220	5.86	14.51	1.30807	Up	1.33524e-18	6.558e-18
hsa-miR-214-3p	244	333	8.93	21.97	1.2988	Up	5.53418e-27	3.10639e-26
hsa-miR-376b-5p	77	104	2.82	6.86	1.28251	Up	2.483e-09	9.11077e-09
hsa-let-7d-5p	2580	3449	94.43	227.55	1.26887	Up	7.43014e-253	1.20804e-251
hsa-miR-106b-5p	51	68	1.87	4.49	1.26368	Up	1.843e-06	5.38066e-06
hsa-miR-93-5p	4415	5861	161.6	386.68	1.25871	Up	0	0
hsa-miR-499a-5p	224	293	8.2	19.33	1.23715	Up	2.79444e-22	1.46398e-21
hsa-miR-99a-5p	2307	3010	84.44	198.59	1.23379	Up	2.66146e-211	4.18293e-210
hsa-miR-15a-5p	245	316	8.97	20.85	1.21687	Up	2.57926e-23	1.36643e-22
hsa-miR-222-5p	49	63	1.79	4.16	1.21662	Up	9.02534e-06	2.4741e-05
hsa-let-7e-5p	1546	1990	56.59	131.29	1.21414	Up	7.02366e-137	8.49142e-136
hsa-miR-195-5p	32	41	1.17	2.71	1.21178	Up	0.000349752	0.000832869
hsa-miR-224-5p	63	81	2.31	5.34	1.20895	Up	4.89946e-07	1.50006e-06
hsa-miR-889-3p	868	1113	31.77	73.43	1.2087	Up	7.28912e-77	6.48457e-76
hsa-miR-128-3p	191	244	6.99	16.1	1.2037	Up	4.6177e-18	2.25621e-17
hsa-miR-92b-3p	133	168	4.87	11.08	1.18596	Up	1.1468e-12	4.68151e-12
hsa-miR-3184-3p	90	112	3.29	7.39	1.16749	Up	1.03762e-08	3.59732e-08
hsa-miR-152-3p	167	207	6.11	13.66	1.16071	Up	9.60558e-15	4.35484e-14
hsa-miR-1180-3p	93	115	3.4	7.59	1.15857	Up	8.25642e-09	2.87299e-08
hsa-miR-218-5p	137	169	5.01	11.15	1.15416	Up	3.2844e-12	1.335e-11
hsa-miR-146b-5p	48	59	1.76	3.89	1.14419	Up	3.95234e-05	0.000102111
hsa-miR-4454	204	249	7.47	16.43	1.13715	Up	6.32742e-17	3.01351e-16
hsa-miR-31-5p	1260	1534	46.12	101.21	1.13389	Up	5.67078e-95	5.75005e-94
hsa-miR-151a-5p	6532	7914	239.09	522.13	1.12686	Up	0	0
hsa-miR-136-3p	102	123	3.73	8.12	1.1223	Up	6.38968e-09	2.25673e-08
hsa-miR-411-5p	42860	51195	1568.79	3377.63	1.10636	Up	0	0
hsa-miR-425-3p	132	156	4.83	10.29	1.09115	Up	1.59392e-10	6.18547e-10
hsa-miR-382-5p	623	735	22.8	48.49	1.08865	Up	1.46363e-43	1.00015e-42
hsa-miR-3656	48	56	1.76	3.69	1.06805	Up	0.000151291	0.000379436
hsa-miR-27b-3p	14102	16282	516.17	1074.22	1.05737	Up	0	0
hsa-miR-1287-5p	104	119	3.81	7.85	1.0429	Up	7.03378e-08	2.27153e-07
hsa-miR-22-5p	101	115	3.7	7.59	1.03657	Up	1.36924e-07	4.36215e-07
hsa-miR-181c-5p	216	240	7.91	15.83	1.00091	Up	1.51829e-13	6.42041e-13
hsa-miR-185-5p	154	171	5.64	11.28	1	Up	4.59856e-10	1.75564e-09
hsa-miR-378d	390	0	14.28	0.001	-13.8017	Down	2.2775e-75	2.00718e-74
hsa-miR-378f	29	0	1.06	0.001	-10.0498	Down	3.55536e-06	1.0129e-05
hsa-miR-532-3p	20	0	0.73	0.001	-9.51175	Down	0.000188768	0.00046599
hsa-miR-486-3p	339	6	12.41	0.4	-4.95536	Down	6.60026e-56	5.23029e-55
hsa-miR-3182	875	23	32.03	1.52	-4.39728	Down	3.34944e-133	3.99813e-132
hsa-miR-3679-5p	89	3	3.26	0.2	-4.0268	Down	7.03336e-14	3.01475e-13
hsa-miR-4516	26	1	0.95	0.07	-3.7625	Down	0.000142104	0.000358301
hsa-miR-4306	110	5	4.03	0.33	-3.61024	Down	1.06836e-15	4.96289e-15
hsa-miR-320d	76	4	2.78	0.26	-3.4185	Down	1.03336e-10	4.06024e-10
hsa-miR-1290	23038	2007	843.25	132.41	-2.67095	Down	0	0
hsa-miR-320e	40	5	1.46	0.33	-2.14543	Down	0.000275742	0.000665025
hsa-miR-1297	110	14	4.03	0.92	-2.13107	Down	9.03926e-10	3.39602e-09
hsa-miR-1246	102020	15824	3734.2	1044	-1.83868	Down	0	0
hsa-miR-3195	58	10	2.12	0.66	-1.68353	Down	0.000156912	0.00039145
hsa-miR-320c	264	54	9.66	3.56	-1.44015	Down	2.03992e-13	8.5877e-13
hsa-miR-151b	344	79	12.59	5.21	-1.27292	Down	1.92724e-14	8.57258e-14
hsa-miR-1260a	1746	447	63.91	29.49	-1.11582	Down	4.91498e-55	3.86236e-54
